# Supplementary material for: Standardised 25-Step Traditional Thai Massage (TTM) Protocol for Treating Office Syndrome (OS)
Source: Int J Environ Res Public Health. 2023 Jun 16;20(12):6159. doi: 10.3390/ijerph20126159 (PMC10297894; doi:10.3390/ijerph20126159)
Supplement: Supplementary file 1 [file ijerph-20-06159-s001.zip]

Archive with 1 entries (1 files):
- ijerph-2288455-supplementary.pdf
